# Supplementary material for: Porcine methionine sulfoxide reductase B3: molecular cloning, tissue-specific expression profiles, and polymorphisms associated with ear size in Sus scrofa
Source: J Anim Sci Biotechnol. 2015 Dec 30;6:60. doi: 10.1186/s40104-015-0060-x (PMC4696113; doi:10.1186/s40104-015-0060-x)
Supplement: Additional file 1: Table S1. — Amino acids encoded by the porcine MSRB3 gene. (XLS 23 kb) [file 40104_2015_60_MOESM1_ESM.xls]

## Sheet: Sheet1
Name	Count	Count Percent	Name	Count	CountPercent
Ala (A)	11	6.04	Leu (L)	12	6.59
Arg (R)	8	4.4	Lys (K)	11	6.04
Asn (N)	4	2.2	Met (M)	2	1.1
Asp (D)	8	4.4	Phe (F)	10	5.49
Cys (C)	8	4.4	Pro (P)	9	4.95
Glu (E)	11	6.04	Ser (S)	22	12.09
Gln (Q)	8	4.4	Thr (T)	13	7.14
Gly (G)	17	9.34	Trp (W)	1	0.55
His (H)	8	4.4	Tyr (Y)	5	2.75
Ile (I)	4	2.2	Val (V)	10	5.49
