# Supplementary material for: Porcine methionine sulfoxide reductase B3: molecular cloning, tissue-specific expression profiles, and polymorphisms associated with ear size in Sus scrofa
Source: J Anim Sci Biotechnol. 2015 Dec 30;6:60. doi: 10.1186/s40104-015-0060-x (PMC4696113; doi:10.1186/s40104-015-0060-x)
Supplement: Additional file 5: Table S2. — The molecular weights and isoelectric points of multiple phosphorylation states. (XLS 23 kb) [file 40104_2015_60_MOESM5_ESM.xls]

## Sheet: Sheet1
Phosphates	Molecular Weight	Isoelectric Point
0	19824	7.06
1	19902	6.63
2	19979.9	6.37
3	20057.9	6.17
4	20135.8	6
5	20213.8	5.83
6	20291.8	5.67
7	20369.7	5.5
8	20447.7	5.35
9	20525.7	5.2
10	20603.6	5.06
11	20681.6	4.93
12	20759.6	4.81
13	20837.5	4.71
14	20915.5	4.61
15	20993.5	4.51
16	21071.4	4.42
17	21149.4	4.33
18	21227.3	4.25
